# Supplementary material for: Growth substrate limitation enhances anaerobic arsenic methylation by Paraclostridium bifermentans strain EML
Source: Appl Environ Microbiol. 2024 Nov 8;90(12):e00961-24. doi: 10.1128/aem.00961-24 (PMC11653729; doi:10.1128/aem.00961-24)
Supplement: Raw data — All available raw data associated with the paper. [file aem.00961-24-s0002.xlsx]

## Sheet: Cover sheet
Data for the manuscript:
Growth substrate limitation enhances anaerobic arsenic methylation by Paraclostridium bifermentans strain EML
Jiangtao Qiaoa,b,c, Hugo Salleta, Karin Lederballe Meiboma, Rizlan Bernier-Latmania*
a Environmental Microbiology Laboratory, School of Architecture, Civil and Environmental Engineering, École Polytechnique Fédérale de Lausanne (EPFL), CH-1015 Lausanne, Switzerland
b Guangdong Key Laboratory of Integrated Agro-environmental Pollution Control and Management, Institute of Eco-environmental and Soil Sciences, Guangdong Academy of Sciencesm Guangzhou 510650, China
cNational-Regional Joint Engineering Research Center for Soil Pollution Contril and Remediation in South China, Guangzhou 510650, China
*Corresponding author. E-mail address: rizlan.bernier-latmani@epfl.ch. Postal address: Building CH, CH A1 375, Station 6 CH-1015 Lausanne Switzerland. Tel. +41 21 69 35001.

## Sheet: Data Table 1
	Data Table 1- Data displayed in Figure 1.
	Data Table 1a-d.The value of OD600 for each replicate in anaerobic dilutions of RCB (100%, 75%, 50%, or 25% RCB) inoculated with Paraclostridium bifermentans strain EML in the presence and absence of 25 μM iAs(III). Data shown in Fig. 1a-d.
	Time/ h	100% RCB + strain EML+ 25 μM iAs(III)			100% RCB + strain EML			75% RCB + strain EML+ 25 μM iAs(III)			75% RCB + strain EML			50% RCB + strain EML + 25 μM iAs(III)			50% RCB + strain EML			25% RCB + strain EML+ 25 μM iAs(III)			25% RCB + strain EML
		1	2	3	4	5	6	7	8	9	10	11	12	13	14	15	16	17	18	19	20	21	22	23	24
	0	0.09	0.082	0.084	0.078	0.076	0.08	0.068	0.068	0.06	0.06	0.07	0.066	0.056	0.056	0.05	0.056	0.056	0.056	0.05	0.05	0.042	0.042	0.05	0.04
	4	0.394	0.416	0.446	0.792	0.804	0.82	0.564	0.564	0.5	0.792	0.766	0.78	0.588	0.602	0.552	0.77	0.682	0.706	0.304	0.266	0.272	0.61	0.65	0.614
	8	0.996	1.124	1.162	2.434	2.514	2.46	0.748	0.752	0.694	2.276	2.312	2.344	0.542	0.562	0.273	2.03	2.012	1.922	0.284	0.286	0.292	1.302	1.276	1.344
	12	1.018	1.172	1.324	2.842	2.932	2.962	0.662	0.698	0.6	2.478	2.488	2.516	0.251	0.236	0.462	2.268	2.19	2.162	0.304	0.29	0.284	1.302	1.276	1.344
	24	1.326	1.59	1.676	3.194	3.204	3.198	0.804	0.802	0.758	2.046	2.102	2.288	0.394	0.392	0.368	1.218	1.206	1.244	0.236	0.234	0.246	0.496	0.55	0.582
	28	1.434	1.714	1.846	3.326	3.168	3.254	0.956	0.898	0.854	1.788	1.686	1.832	0.438	0.428	0.422	1.21	1.156	1.122	0.234	0.25	0.254	0.432	0.478	0.506
	32	1.48	1.716	1.916	2.926	2.88	2.942	0.9	0.912	0.862	1.508	1.44	1.428	0.444	0.446	0.436	1.03	1.054	1.066	0.242	0.234	0.23	0.432	0.434	0.45
	36	1.546	1.688	1.978	2.79	2.792	3.164	0.934	0.96	0.96	1.422	1.388	1.416	0.458	0.442	0.442	1.018	1.028	1.034	0.226	0.232	0.246	0.416	0.424	0.466
	48	1.576	1.71	2.076	1.798	1.852	1.976	0.874	0.992	0.846	1.224	1.15	1.04	0.398	0.412	0.374	0.884	0.888	0.868	0.176	0.176	0.192	0.274	0.36	0.384
	Data Table 1e.The concentration of total protein for each replicate in anaerobic dilutions of RCB (100%, 75%, 50%, or 25% RCB) inoculated with Paraclostridium bifermentans strain EML and 25μM iAs(III). Data shown in Fig. 1e.
	Time/ h	100% RCB+strain EML+25 μM iAs(III)			75% RCB+strain EML+25 μM iAs(III)			50% RCB+strain EML+25 μM iAs(III)			25% RCB+strian EML+25 μM iAs(III)
		1	2	3	7	8	9	13	14	15	19	20	21
	0	0	0	0	0	0	0	0	0	0	0	0	0
	8	5331.18	5484.71	4838.82	2827.06	2885.29	2768.82	1524.71	1461.18	1440	285.882	248.824	227.647
	12	4203.53	4870.59	5167.06	2578.24	2890.59	2588.82	1381.76	1461.18	1270.59	195.882	153.529	142.941
	24	4939.41	5786.47	5066.47	3012.35	3213.53	3218.82	1148.82	1260	1270.59	47.6471	31.7647	37.0588
	28	4531.76	4748.82	5151.18	2662.94	2943.53	2763.53	1164.71	1048.24	1064.12	26.4706	26.4706	31.7647
	32	4404.71	4452.35	5040	2742.35	2768.82	2424.71	1080	1180.59	1011.18	21.1765	31.7647	26.4706
	36	4997.65	4494.71	4944.71	2678.82	3266.47	2657.65	995.294	1185.88	1064.12	21.1765	26.4706	25.4118
	48	4282.94	5325.88	4965.88	2324.12	2493.53	2292.35	921.176	841.765	820.588	21.1765	26.4706	21.1765

## Sheet: Data Table 2
	Data Table 2. Data shown in Fig. 2. The concentration of protein-normalized aqueous As species for each replicate in anaerobic dilutions of RCB (100%, 75%, 50%, or 25% RCB) inoculated with Paraclostridium bifermentans strain EML and 25 μM iAs(III).
		As species were either directly determined by HPLC-ICP-MS or were oxidized by 10% (v/v) H2O2 to pentavalent As species before analyzing by HPLC-ICP-MS.																Non-normalized data available in Data Table S15.
	100% RCB + strain EML + 25 μM iAs(III)-[no oxidation] nmol/g protein														100% RCB + strain EML + 25 iμM As(III)-[oxidation] nmol/g protein
	Time/ h	MMAs(III)			iAs(III)			iAs(V)			iAs				Time/ h	DMAs(V)			MMAs(V)			iAs(III)			iAs(V)			iAs
	0	0	0	0	0	0	0	0	0	0	0	0	0		0	0	0	0	0	0	0	0	0	0	0	0	0	0	0	0
	8	35.5979	35.7608	52.8157	2944.22	2788.92	2913.35	380.315	292.195	365.136	3324.53	3081.11	3278.49		8	9.88261	14.3022	19.018	171.606	166.802	203.004	164.139	140.503	138.739	3934.95	3823.18	4376	4099.09	3963.68	4514.74
	12	76.6085	75.1676	86.0766	3207.7	2641.18	2269.2	194.401	163.725	122.777	3402.1	2804.91	2391.98		12	12.3109	14.4229	14.7283	221.095	190.815	200.984	208.784	167.786	119.594	3015.34	3387.65	2936.55	3224.12	3555.43	3056.14
	24	107.809	87.4801	122.507	1818.24	1474.08	1433.78	157.307	123.275	126.596	1975.55	1597.35	1560.37		24	25.7417	17.4816	38.8689	276.19	235.759	354.581	155.256	95.8253	76.9522	2438.63	1621.26	1903.98	2593.89	1717.09	1980.93
	28	112.504	82.5176	153.53	1150.49	1039.46	869.587	131.064	125.338	131.089	1281.55	1164.79	1000.68		28	21.8051	29.4868	45.4575	313.951	299.601	388.48	151.034	97.7797	66.368	2406.93	1662.01	1334	2557.96	1759.79	1400.36
	32	135.448	142.737	141.922	1208.01	970.46	570.743	141.866	155.876	133.147	1349.87	1126.34	703.89		32	25.0389	39.7598	58.5864	331.46	327.913	433.195	115.36	64.5834	38.7014	1715.03	1854.46	1012	1830.39	1919.04	1050.7
	36	123.606	123.831	148.025	948.895	840.163	543.363	139.988	158.299	129.572	1088.88	998.462	672.934		36	26.8473	46.4182	83.488	310.548	345.297	523.422	103.313	63.2976	50.1023	1715.37	2144.25	1336.9	1818.68	2207.55	1387
	48	153.873	126.447	168.587	919.739	570.273	452.243	154.003	120.719	140.884	1073.74	690.991	593.127		48	42.918	79.2713	159.851	420.542	338.189	632.802	74.4641	43.8784	45.5505	1827.05	1161.42	1411.78	1901.51	1205.29	1457.33
	75% RCB + strain EML + 25 μM iAs(III)-[no oxidation] nmol/g protein														75% RCB + strain EML + 25 μM iAs(III)-[oxidation] nmol/g protein
	Time/ h	MMAs(III)			iAs(III)			iAs(V)			iAs				Time/ h	DMAs(V)			MMAs(V)			iAs(III)			iAs(V)			iAs
	0	0	0	0	0	0	0	0	0	0	0	0	0		0	0	0	0	0	0	0	0	0	0	0	0	0	0	0	0
	8	84.6904	73.1488	67.4814	4678.78	4877.87	5449.17	524.492	433.129	666.468	5203.27	5311	6115.64		8	39.6746	49.1807	36.6188	332.803	380.947	327.709	330.732	325.761	343.355	6114.78	5855.67	6573.13	6445.51	6181.43	6916.48
	12	138.635	135.419	134.662	4413.3	5011.24	5874	278.681	289.188	325.492	4691.98	5300.43	6199.49		12	40.7789	45.2022	40.0694	377.546	362.59	369.489	281.002	302.968	409.649	5789.97	5810.35	8016.15	6070.98	6113.32	8425.8
	24	155.916	118.437	121.436	4920.46	4695.6	4668.92	313.783	319.312	273.215	5234.24	5014.92	4942.14		24	34.0471	41.7527	33.0999	422.246	390.566	342.42	268.024	259.187	268.582	5401.13	4366.4	4974.58	5669.16	4625.59	5243.17
	28	224.514	220.562	199.631	5854.35	5037.36	5847.52	327.68	319.979	338.288	6182.03	5357.34	6185.81		28	46.4285	39.7753	35.0791	319.723	396.878	428.321	232.054	241.675	292.072	4779.41	3799.02	5804.74	5011.46	4040.7	6096.81
	32	213.828	241.252	227.757	5639.91	5331.2	6519.77	356.772	345.274	349.832	5996.68	5676.47	6869.6		32	44.0594	48.9661	37.1804	412.758	450.505	520.588	226.018	236.965	264.319	5867.33	5304.15	4095.25	6093.34	5541.12	4359.57
	36	230.602	198.113	208.321	5681.66	4759.75	5980.76	341.044	249.741	330.965	6022.71	5009.49	6311.72		36	40.2092	37.0616	41.7631	400.519	375.92	415.869	169.928	179.86	260.799	4833.41	4009.39	5532.47	5003.34	4189.25	5793.27
	48	211.541	211.262	249.638	6598.42	5544.02	6739.36	454.274	332.263	378.638	7052.69	5876.28	7118		48	57.8626	56.205	53.718	722.453	680.008	774.564	304.925	291.302	352.184	8098.81	6124.07	6633.03	8403.73	6415.38	6985.21
	50% RCB + strain EML + 25 μM iAs(III)-[no oxidation] nmol/g protein														50% RCB + strain EML + 25 μM iAs(III)-[oxidation] nmol/g protein
	Time/ h	MMAs(III)			iAs(III)			iAs(V)			iAs				Time/ h	DMAs(V)			MMAs(V)			iAs(III)			iAs(V)			iAs
	0	0	0	0	0	0	0	0	0	0	0	0	0		0	0	0	0	0	0	0	0	0	0	0	0	0	0	0	0
	8	130.244	150.886	131.281	9771.79	10221.6	10231.8	1040.18	868.327	1143.07	10812	11089.9	11374.9		8	139.909	154.004	152.692	686.182	700.311	773.865	680.807	915.212	1055.67	10098.3	10232.2	10751.8	10779.1	11147.4	11807.5
	12	235.282	231.594	281.313	10582.4	10270.3	11521.2	669.79	549.294	638.848	11252.2	10819.6	12160		12	140.825	139.902	152.778	519.577	742.938	747.674	849.634	860.886	932.703	5824.82	15115.2	10950.6	6674.46	15976.1	11883.4
	24	334.154	314.889	372.563	12356.8	11037.7	10689.3	820.341	749.957	564.83	13177.1	11787.6	11254.2		24	176.309	167.629	168.627	870.335	909.32	748.78	790.436	796.329	715.976	12653.9	11331.8	9788.87	13444.3	12128.2	10504.8
	28	374.898	373.83	415.333	13343.8	13938.4	14484.1	788.727	880.369	937.459	14132.6	14818.7	15421.5		28	192.401	225.172	172.3	839.569	849.532	881.963	839.77	838.809	702.621	13619.1	12058.7	10724.6	14458.8	12897.6	11427.2
	32	384.346	402.335	443.445	14494.3	13311.3	15305	912.659	721.097	923.014	15407	14032.4	16228		32	188.629	189.614	217.446	865.74	733.467	948.98	690.988	526.002	753.997	13039.2	9303.61	13749.3	13730.2	9829.61	14503.3
	36	455.302	400.539	409.284	14578.4	13180.6	13767.7	1014.66	934.905	956.53	15593	14115.5	14724.2		36	169.157	186.201	208.608	764.617	843.335	967.562	681.568	601.056	827.39	12136.2	6868.11	12830.9	12817.8	7469.17	13658.3
	48	501.963	572.095	565.199	16990.5	18945.5	16381.7	1137.13	1067.88	1149.84	18127.6	20013.4	17531.6		48	242.49	290.422	307.036	1276.21	1430.29	1595.71	913.34	1119.66	1144.13	16443.3	20490.4	20168	17356.7	21610	21312.1
	25% RCB + strain EML + 25 μM iAs(III)-[no oxidation] nmol/g protein														25% RCB + strain EML + 25 μM iAs(III)-[oxidation] nmol/g protein
	Time/ h	MMAs(III)			iAs(III)			iAs(V)			iAs				Time/ h	DMAs(V)			MMAs(V)			iAs(III)			iAs(V)			iAs
	0	0	0	0	0	0	0	0	0	0	0	0	0		0	0	0	0	0	0	0	0	0	0	0	0	0	0	0	0
	8	284.868	251.614	302.414	58109.6	67376.5	73854.7	5973.67	7481.09	7349.26	64083.2	74857.6	81203.9		8	530.762	546.76	678.881	1825.72	2362.08	3128	4212.51	4896.37	6885.5	74304.6	75785.1	96448.5	78517.1	80681.5	103334
	12	770.904	917.024	960.475	90490.2	122821	122741	4768.32	5590.57	6116.3	95258.5	128412	128857		12	760.281	867.826	959.958	2913.21	3988.34	4455.78	5610.06	8757.57	9756.85	81707.4	131263	128834	87317.5	140020	138591
	24	3248.58	5013.86	3296.83	308797	500474	440141	20563.6	31638.4	24996.3	329361	532112	465137		24	2771.76	4305.07	4031.26	12001.1	18775.7	17401.4	22562.3	38178	32401.7	334714	553599	448355	357276	591777	480757
	28	6740.95	6693.37	4881.68	627664	667179	546761	40012.2	41978.9	31299.2	667676	709158	578061		28	5581.85	5847.23	4496.73	22999.7	22398.2	18296.5	40444.1	42169	37971.6	604122	578504	535730	644566	620673	573702
	32	7467.91	5538.15	6359.02	778917	525138	598475	50021.8	35145.5	42861.9	828938	560283	641337		32	6656.64	3405.72	5484.54	24404	14537	24441.6	44805.1	27997.7	44265.5	750442	488706	677084	795247	516704	721350
	36	8578.19	5852.73	6030.51	718856	592014	589536	45369.2	36602	38330.9	764225	628616	627867		36	7076.83	5316.46	5381.34	24912.6	20903.2	20825	40050.4	29572.3	39503.1	704321	512504	657583	744371	542076	697086
	48	8644.28	6809.68	7844.61	778705	637636	789801	39725.3	38135.3	43228	818431	675771	833029		48	8427.96	5868.51	7978.18	37203	23773.9	35307.5	48104.7	25350.3	49861	889958	533427	854833	938063	558777	904694

## Sheet: Data Table 3
	Data Table 3. Data shown in Fig. 3. Absolute copy numbers of arsM gene transcripts in Paraclostridium bifermentans strain EML inoculated in anaerobic dilutions of RCB (100%, 75%, 50%, or 25% RCB) with 25 μM As(III) at 8 hours of incubation.
	All the treatments were adjusted to a similar biomass (OD600) before RNA extraction and transcripts of arsM gene were then normalized to the OD600 values.
	Individual OD600 value for each biological replicate.
	Time/ h	100% RCB + strain EML+ 25 μM iAs(III)			100% RCB + strain EML			75% RCB + strain EML+ 25 μM iAs(III)			75% RCB + strain EML			50% RCB + strain EML + 25 μM iAs(III)			50% RCB + strain EML			25% RCB + strain EML+ 25 μM iAs(III)			25% RCB + strain EML
		1	2	3	4	5	6	7	8	9	10	11	12	13	14	15	16	17	18	19	20	21	22	23	24
	0	0.122	0.114	0.116	0.102	0.114	0.126	0.098	0.098	0.102	0.104	0.098	0.096	0.078	0.076	0.076	0.078	0.08	0.082	0.062	0.06	0.062	0.064	0.062	0.062
	8	1.31	1.274	1.35	2.066	2.056	2.224	1.268	1.242	1.124	2.008	1.994	2.048	0.952	0.922	0.96	1.558	1.666	1.67	0.358	0.344	0.354	1.018	0.99	0.998
	Individual copy number for each biological replicate.
	Treatments	OD600	OD600 adjustment		RNA conc.	RNA volume (μL)	A260/A280	A260/A230	Cq	copies/μL RNA	copies in total RNA	copies/OD600
			mL culture	mL RCB	ng/μL
		1.31	0.787786	2.21221	10.2	50	2.15	0.67	26.19	93.225	1865	5420
	100% RCB + strain EML+ 25 μM iAs(III)	1.274	0.810047	2.18995	9.5	50	2.1	0.38	25	220	4395	12775
		1.35	0.764444	2.23556	11.3	50	2.16	0.67	25.6	146.5	2927.5	8517.5
		2.066	0.499516	2.50048	9.3	50	2.13	0.35	27	52.325	1046.25	3040
	100% RCB + strain EML	2.056	0.501946	2.49805	9.2	50	2.29	0.27	25.7	136.75	2727.5	7930
		2.224	0.464029	2.53597	14.2	50	2.12	2.02	26.6	67.575	1352.5	3927.5
		1.268	0.81388	2.18612	24.4	50	2.12	0.86	26.8	59.9	1198	3482.5
	75% RCB + strain EML+ 25 μM iAs(III)	1.242	0.830918	2.16908	22.4	50	2.07	1.81	24	435	8700	25300
		1.124	0.918149	2.08185	32.1	50	2.11	2.22	23.6	595.25	11900	34625
		2.008	0.513944	2.48606	22.2	50	2.11	0.52	27.1	48.05	961.75	2795
	75% RCB + strain EML	1.994	0.517553	2.48245	23.8	50	2.13	1.89	27.7	31.175	623.75	1812.5
		2.048	0.503906	2.49609	24	50	2.09	1.76	27.5	35.875	717.25	2085
		0.952	1.08403	1.91597	24	50	2.14	0.28	24.2	385.5	7707.5	22425
	50% RCB + strain EML+ 25 μM iAs(III)	0.922	1.11931	1.88069	44.3	50	1.8	0.86	23.1	877.25	17550	51000
		0.96	1.075	1.925	20.8	50	2.08	1.33	26.2	93.75	1872.5	5447.5
		1.558	0.662388	2.33761	22.3	50	2.13	1.1	29.4	8.9925	180.25	523
	50% RCB + strain EML	1.666	0.619448	2.38055	24.3	50	2.13	1.99	29.7	7.295	146	424.25
		1.67	0.617964	2.38204	22.5	50	2.09	1.78	28.8	14	280	813.25
		0.358	2.88268	0.117318	77.8	50	1.8	0.57	22.2	1622.5	32475	94275
	25% RCB + strain EML+ 25 μM iAs(III)	0.344	3	0	50.3	50	1.93	1.17	22.3	1537.5	30725	89325
		0.354	2.91525	0.0847458	97.9	50	1.71	0.81	21.8	2187.5	43725	127000
		1.018	1.01375	1.98625	19.1	50	2.13	0.72	28.1	23.975	479.25	1392.5
	25% RCB + strain EML	0.99	1.04242	1.95758	25.3	50	2.12	2.05	28.9	12.875	257.75	749.5
		0.998	1.03407	1.96593	22.2	50	2.11	0.53	29.1	11.41	228	662.5

## Sheet: Data Table 4
	Data Table 4. Data displayed in Fig. 4.
	Data Table 4a. Growth curves (16S rRNA gene copy number) of Escherichia coli K-12 wild-type strain MG1655 (WT E. coli) and engineered WT E. coli harboring an expressing MMAs(III)-
		resistance gene (arsP) (ArsP E. coli) in anaerobic co-culture with Paraclostridium bifermentans strain EML in anoxic RCB with 25 μM iAs(III). Data shown in Fig. 4a.
	Time/ h	10% strain EML + WT E. coli								10% strain EML + ArsP E.coli
	0	38600000	36800000	24500000	22300000	33200000	27900000	33300000	35400000	35100000	29600000	27700000	30000000	34400000	30300000	33700000	32300000
	2	106000000	103000000	100000000	102000000	101000000	102000000	103000000	113000000	161000000	164000000	151000000	168000000	155000000	152000000	150000000	159000000
	4	173000000	171000000	172000000	185000000	191000000	180000000	187000000	172000000	263000000	275000000	259000000	258000000	223000000	260000000	242000000	220000000
	6	548000000	508000000	515000000	682000000	644000000	562000000	540000000	533000000	755000000	740000000	742000000	755000000	703000000	726000000	744000000	724000000
	8	633000000	592000000	614000000	620000000	667000000	708000000	638000000	683000000	902000000	895000000	887000000	918000000	773000000	924000000	919000000	960000000
	10	915000000	891000000	841000000	837000000	822000000	782000000	834000000	891000000	1000000000	979000000	957000000	967000000	994000000	974000000	1020000000	1010000000
	12	515000000	481000000	426000000	430000000	500000000	509000000	500000000	531000000	551000000	564000000	564000000	570000000	614000000	612000000	598000000	600000000
	Data Table 4b. Growth curves (16S rRNA gene copy number) of Paraclostridium bifermentans strain EML in anerobic co-culture systems as described above. Data shown in Fig. 4b.
	Time/ h	10% strain EML + WT E. coli								10% strain EML + ArsP E.coli								10% strain EML
	0	3990000000	4180000000	4070000000	4320000000	3430000000	3540000000	3350000000	3850000000	2950000000	2770000000	2760000000	3060000000	2720000000	2950000000	2710000000	2870000000	3990000000	4180000000	4070000000	4320000000	3430000000	3540000000	3350000000	3850000000
	2	18300000000	19700000000	19300000000	20900000000	16300000000	16700000000	16400000000	17800000000	19400000000	19100000000	17100000000	20100000000	21100000000	18400000000	21100000000	21700000000	21900000000	21300000000	20700000000	21100000000	22200000000	22100000000	22000000000	21600000000
	4	28100000000	29200000000	29400000000	28900000000	29600000000	29200000000	30600000000	28900000000	29200000000	29400000000	31300000000	29700000000	29500000000	29400000000	29700000000	30400000000	32500000000	33900000000	33900000000	34700000000	33200000000	36500000000	35600000000	35300000000
	6	45600000000	48900000000	46600000000	47300000000	50400000000	50900000000	54600000000	48700000000	44700000000	52000000000	44500000000	53900000000	45300000000	46100000000	54300000000	49000000000	59900000000	56600000000	56800000000	56600000000	75200000000	78700000000	76600000000	84900000000
	8	65600000000	62000000000	53200000000	56800000000	64800000000	60900000000	54400000000	55700000000	61500000000	66300000000	59800000000	67200000000	61300000000	62900000000	64100000000	60100000000	72000000000	79800000000	81600000000	78500000000	82800000000	85800000000	86300000000	87900000000
	10	63900000000	61600000000	60400000000	61000000000	62300000000	65100000000	61600000000	60000000000	55900000000	59000000000	54700000000	59200000000	59900000000	60600000000	55100000000	58300000000	86900000000	93200000000	83400000000	93200000000	92800000000	83300000000	84500000000	83900000000
	12	43900000000	45800000000	46800000000	47200000000	53100000000	47500000000	49100000000	49200000000	51800000000	49700000000	47000000000	48900000000	54000000000	52100000000	47000000000	47000000000	96500000000	96700000000	84000000000	96400000000	89800000000	84500000000	87800000000	98000000000
	The co-culture systems were performed at an optimal ratio of 10% (v/v) strain EML, i.e., cell pellet from 5 mL exponential growth phase of strain EML cells in RCB and 50 μL exponential growth phase of E. coli (WT or ArsP E. coli) in RCB

## Sheet: Data Table 5
	Data Table 5. Data displayed in Figure 5.
	Data Table 5a. Time-dependent concentrations of 16S rRNA gene copies-normalized aqueous As species in anaerobic co-culture Paraclostridium bifermentans strain EML with either WT E. coli or ArsP-expressing E. coli in anoxic RCB with 25 μM As(III). Data shown in Fig. 5a.
		10% strain EML + WT E. coli [μmol/copy]									10% strain EML + ArsP E. coli [μmol/copy]									10% strain EML [μmol/copy]
	Time/ h	MMAs(III)			iAs(III)			MMMTAs(V)			MMAs(III)			As(III)			MMMTAs(V)			MMAs(III)			As(III)			MMMTAs(V)
	0	0	0	0	5.42e-12	5.45e-12	5.03e-12	0	0	0	0	0	0	7.47e-12	6.67e-12	6.8e-12	0	0	0	0	0	0	5.04e-12	5.73e-12	5.98e-12	0	0	0
	2	1.05e-14	9.35e-15	8.8e-15	9.73e-13	1.01e-12	1.03e-12	3.58e-14	3.69e-14	3.74e-14	1.42e-14	1.82e-14	1.42e-14	7.86e-13	8.38e-13	8.89e-13	3.75e-14	3.7e-14	3.75e-14	8.33e-15	7.4e-15	8.33e-15	8.35e-13	8.36e-13	7.69e-13	3.15e-14	3.24e-14	3.24e-14
	4	1.85e-14	1.74e-14	1.74e-14	5.34e-13	5.29e-13	5.78e-13	2.43e-14	2.36e-14	2.94e-14	2.05e-14	1.94e-14	2.21e-14	5e-13	5.08e-13	4.23e-13	2.85e-14	2.25e-14	1.94e-14	1.39e-14	1.31e-14	1.54e-14	4.76e-13	4.58e-13	4.81e-13	1.71e-14	2.35e-14	1.74e-14
	6	1.77e-14	1.47e-14	1.69e-14	3e-13	3.24e-13	2.81e-13	1.24e-14	1.55e-14	1.2e-14	1.95e-14	2.15e-14	1.91e-14	2.63e-13	2.84e-13	2.67e-13	1.56e-14	1.77e-14	1.91e-14	1.22e-14	1.11e-14	1.17e-14	2.08e-13	2.25e-13	2.13e-13	9.54e-15	9.1e-15	9.68e-15
	8	2.04e-14	1.96e-14	1.83e-14	2.02e-13	1.93e-13	2e-13	1.1e-14	9.46e-15	1.34e-14	2e-14	2e-14	1.92e-14	1.63e-13	1.73e-13	1.73e-13	1.26e-14	1.16e-14	1.26e-14	1.43e-14	1.31e-14	1.43e-14	1.55e-13	1.46e-13	1.41e-13	8.8e-15	8.19e-15	8.55e-15
	10	2.1e-14	2.13e-14	2e-14	1.61e-13	1.47e-13	1.8e-13	9.36e-15	1.05e-14	1.02e-14	2.37e-14	2.39e-14	2.42e-14	1.66e-13	1.59e-13	1.67e-13	1.07e-14	1.12e-14	9.51e-15	1.44e-14	1.32e-14	1.47e-14	1.17e-13	1.19e-13	1.22e-13	6.96e-15	7.64e-15	7.99e-15
	12	2.76e-14	2.72e-14	2.78e-14	1.89e-13	1.27e-13	1.66e-13	1.13e-14	9.83e-15	1.32e-14	2.82e-14	3.38e-14	3.18e-14	1.23e-13	1.22e-13	1.35e-13	1.01e-14	1.21e-14	1.21e-14	1.45e-14	1.32e-14	1.47e-14	9.65e-14	1.11e-13	1.08e-13	6.11e-15	7.41e-15	7.09e-15
	Data Table 5b. Transcripts of arsM gene of strain EML normalized to16S rRNA gene copies in anaerobic co-culture systems as described above at 0, 4, and 6 hours of incubation. Data shown in Figure 5b.
	Time/ h	Strain EML + WT E. coli								Strain EML + ArsP E.coli								Strain EML
	0	7.74e-05	7.82e-05	0.000123	9.26e-05	6.41e-05	6.64e-05	6.12e-05	5.61e-05	0.00012	0.00013	0.000125	0.000102	0.000131	0.000108	0.000134	0.000121	8.92e-05	8.11e-05	8.65e-05	7.59e-05	9.68e-05	9.75e-05	0.000104	9.04e-05
	4	0.000619	0.00051	0.000439	0.000467	0.000368	0.000387	0.000422	0.000571	0.00116	0.000765	0.000853	0.000845	0.000834	0.000874	0.000906	0.000993	0.000551	0.000496	0.000437	0.00045	0.000449	0.000627	0.000646	0.000722
	6	0.000441	0.000397	0.000343	0.000408	0.000544	0.000568	0.000465	0.000528	0.000562	0.000444	0.00051	0.000347	0.000605	0.000614	0.00044	0.000561	0.000533	0.000553	0.000526	0.000527	0.000346	0.000334	0.000325	0.000291

## Sheet: Data Table S1
	Data Table S1
	Data Table S1a. Growth curves (OD600) of WT E. coli and ArsP E. coli in anoxic 1/4 tryptic soy broth (TSB) medium in the presence or absence of 3 μM MMAs(III). Data presented in Fig. S1a.
	Time/ h	WT E.coli + 3 μM MMAs(III)			ArsP E.coli + 3 μM MMAs(III)			WT E.coli			ArsP E.coli
	0	0	0	0	0	0	0	0	0	0	0	0	0
	4	0.019	0.018	0.014	0.027	0.025	0.025	0.054	0.054	0.054	0.051	0.051	0.051
	8	0.022	0.026	0.023	0.089	0.078	0.078	0.208	0.196	0.196	0.184	0.176	0.176
	24	0.018	0.015	0.013	0.232	0.228	0.228	0.365	0.373	0.373	0.366	0.366	0.366
	28	0.019	0.015	0.012	0.295	0.28	0.28	0.367	0.369	0.369	0.36	0.362	0.362
	32	0.018	0.013	0.011	0.299	0.288	0.278	0.379	0.378	0.378	0.374	0.389	0.389
	36	0.017	0.013	0.01	0.308	0.302	0.302	0.389	0.374	0.374	0.37	0.372	0.372
	48	0.014	0.015	0.012	0.285	0.272	0.282	0.366	0.368	0.368	0.359	0.36	0.36
	Data Table S1b,c. Time-dependent stability of aqueous MMAs(III) (3 μM) in 1/4 TSB incubating with WT E. coli and ArsP E. coli. Data presented in Fig. S1b,c.
	Time/ h	WT E. coli-MMAs(III) [μM]			WT E. coli-MMAs(V) [μM]			ArsP E. coli-MMAs(III) [μM]			ArsP E. coli-MMAs(V) [μM]
	0	2.808	2.974	2.993	0.663	0.326	0.317	2.91	3.123	3.159	0.3	0.325	0.524
	8	3.174	2.965	2.992	0.538	0.3	0.297	2.212	3.152	3.328	0.272	0.303	0.491
	24	3.138	2.99	2.877	0.41	0.253	0.243	2.593	2.856	3.427	0.205	0.229	0.469
	28	2.422	2.491	2.501	0.893	0.373	0.38	2.309	2.371	2.625	0.468	0.303	0.661
	32	2.509	2.608	2.573	0.747	0.378	0.405	2.083	2.252	2.765	0.29	0.284	0.58
	36	2.193	2.563	2.548	0.879	0.418	0.468	1.919	2.133	2.428	0.323	0.292	0.561
	48	2.715	2.538	2.792	0.408	0.202	0.25	1.447	1.539	1.911	0.097	0.153	0.274

## Sheet: Data Table S2
	Data Table S2. Growth curves (OD600) of WT E. coli and ArsP E. coli in anoxic 1/4 TSB in the presence or absence of 1 μM MMAs(III). Data presented in Fig. S2.
	Time/ h	WT E. coli + 1 μM MMAs(III)		ArsP E. coli + 1 μM MMAs(III)
	0	0	0	0	0
	4	0.018	0.02	0.038	0.037
	8	0.076	0.079	0.169	0.17
	12	0.158	0.155	0.307	0.294
	24	0.273	0.272	0.357	0.349

## Sheet: Data Table S3
	Data Table S3. Growth curves (OD600) of Escherichia coli K-12 wild-type strain MG1655 (WT E. coli) and engineered WT E. coli harboring an expressing MMAs(III)-resistance gene (arsP) (ArsP E. coli)
		in anoxic RCB in the presence or absence of 10, 15, or 25 μM iAs(III). Data presented in Fig. S3.
	Time/ h	WT E.coli + 25 μM iAs(III)		ArsP E.coli + 25 μM iAs(III)		WT E.coli + 15 μM iAs(III)		ArsP E.coli + 15 μM iAs(III)		WT E.coli + 10 μM iAs(III)		ArsP E.coli + 10 μM iAs(III)
	0	0	0	0	0	0	0	0	0	0	0	0	0
	4	0.094	0.096	0.111	0.091	0.097	0.121	0.091	0.095	0.099	0.118	0.097	0.129
	8	0.368	0.302	0.329	0.378	0.354	0.375	0.349	0.366	0.396	0.405	0.392	0.39
	12	0.697	0.625	0.624	0.633	0.677	0.64	0.614	0.63	0.694	0.702	0.699	0.701
	24	1.12	1.172	1.064	1.148	1.176	1.132	1.104	1.178	1.262	1.174	1.27	1.258
	28	1.016	1.114	1.07	1.098	1.132	1.112	1.118	1.118	1.192	1.198	1.178	1.142
	32	1.008	1.076	1.034	1.058	1.114	1.08	1.066	1.07	1.178	1.184	1.138	1.132

## Sheet: Data Table S4
	Data Table S4
	Data Table S4a. Growth curves (16S rRNA gene copy number) of WT E. coli and ArsP-expressing E. coli in anaerobic co-culture with Paraclostridium bifermentans strain EML in anoxic RCB supplied
		with 25 μM iAs(III). [0.5 mL strain EML + 0.3 mL E. coli] Data presented in Fig. S4a.
	Time/h	Strain EML + WT E. coli + 25 μM iAs(III)								Strain EML + ArsP E. coli + 25 μM iAs(III)
	0	3140000000	2820000000	3010000000	2890000000	2970000000	2930000000	3330000000	2850000000	2830000000	2590000000	2600000000	2460000000	2590000000	2010000000	2110000000	2750000000
	4	3600000000	3070000000	3100000000	3580000000	3720000000	3640000000	3680000000	3680000000	3100000000	3020000000	3160000000	3210000000	2720000000	3140000000	2870000000	3060000000
	7	4160000000	3440000000	3560000000	4280000000	3610000000	3550000000	3830000000	3610000000	3650000000	3360000000	3450000000	3500000000	2720000000	2920000000	2480000000	2840000000
	10	2990000000	2800000000	2520000000	3290000000	3140000000	2950000000	3010000000	5680000000	3430000000	3100000000	3150000000	3520000000	2900000000	2990000000	2810000000	3000000000
	20	2940000000	2720000000	2850000000	2090000000	3110000000	2680000000	2910000000	3100000000	3240000000	2930000000	2950000000	3030000000	2560000000	2560000000	2570000000	2550000000
	Data Table S4b. Growth curves (16S rRNA gene copy number) of WT E. coli and ArsP-expressing E. coli in anaerobic co-culture with Paraclostridium bifermentans strain EML in anoxic RCB supplied
		with 25 μM iAs(III). [0.5 mL strain EML + 0.03 mL E. coli] Data presented in Figure S4b.
	Time/h	Strain EML + WT E. coli + 25 μM iAs(III)								Strain EML + ArsP E. coli + 25 μM iAs(III)
	0	76800000	82100000	83100000	82900000	96000000	100000000	114000000	122000000	112000000	109000000	99400000	96800000	109000000	87000000	92800000	109000000
	4	334000000	289000000	325000000	300000000	180000000	171000000	192000000	198000000	208000000	177000000	187000000	184000000	193000000	202000000	208000000	251000000
	8	459000000	415000000	399000000	488000000	184000000	189000000	174000000	204000000	191000000	175000000	177000000	307000000	159000000	157000000	140000000	216000000
	12	856000000	794000000	798000000	816000000	181000000	170000000	169000000	179000000	184000000	155000000	161000000	171000000	137000000	222000000	164000000	153000000
	The result corresponds to the first and second attempts to optimize inoculation ratio between the co-culture strains in Supplementary Information Text Results SR3.

[truncated: 13 more sheets: Data Table S5, Data Table S6, Data Table S8, Data Table S9, Data Table S10, Data Table S11, Data Table S12, Data Table S14, Data Table S15, Data Table S18, Data Table S19, Data Table S20, Data Table S21]
